# Supplementary material for: Dilead(II) trimanganese(II) bis(hydrogenphosphate) bis(phosphate)
Source: Acta Crystallogr Sect E Struct Rep Online. 2012 Jul 28;68(Pt 8):i66. doi: 10.1107/S1600536812033259 (PMC3414095; doi:10.1107/S1600536812033259)
Supplement: Supplementary file 1 [file e-68-00i66-sup1.cif]

##############################################################################
#                                                                            #
# This CIF contains the data in a paper accepted for publication in          #
# Acta Crystallographica Section E. It conforms to the requirements of       #
# Notes for Authors for Acta Crystallographica Section E, and has been       #
# peer reviewed under the auspices of the IUCr Commission on Journals.       #
#                                                                            #
# Full details of the Crystallographic Information File format               #
# are given in the paper "The Crystallographic Information File (CIF):       #
# a New Standard Archive File for Crystallography" by S. R. Hall, F. H.      #
# Allen and I. D. Brown [Acta Cryst. (1991), A47, 655-685].                  #
#                                                                            #
# The current version of the core CIF dictionary is obtainable from          #
# ftp://ftp.iucr.org/pub/cif_core.dic.                                       #
#                                                                            #
# Software is freely available for graphical display of the structure(s)     #
# in this CIF. For information consult the CIF software page                 #
# http://www.iucr.org/resources/cif/software.                                #
#                                                                            #
# This file may be used for bona fide research purposes within the           #
# scientific community so long as proper attribution is given to the journal # 
# article from which it was obtained.                                        #
#                                                                            #
##############################################################################
data_I
_audit_creation_method     SHELXL-97
_chemical_name_systematic
;
Dilead(II) trimanganese(II) bis(hydrogenphosphate) bis(phosphate)
;
_chemical_name_common     ?
_chemical_formula_sum     'H2 Mn3 O16 P4 Pb2'
_chemical_formula_structural     'Pb2 Mn3 (P O4)2 (H P O4)2'
_chemical_formula_iupac     'Pb2 Mn3 (H P O4)2 (P O4)2'
_chemical_formula_weight     961.10
_chemical_melting_point     ?
_symmetry_cell_setting     monoclinic
_symmetry_space_group_name_H-M     'P 21/c'
_symmetry_space_group_name_Hall     '-P 2ybc'
loop_
    _symmetry_equiv_pos_as_xyz
    'x, y, z'
    '-x, y+1/2, -z+1/2'
    '-x, -y, -z'
    'x, -y-1/2, z-1/2'
_cell_length_a     7.9449(2)
_cell_length_b     8.8911(2)
_cell_length_c     9.5718(3)
_cell_angle_alpha     90.00
_cell_angle_beta     100.917(2)
_cell_angle_gamma     90.00
_cell_volume     663.90(3)
_cell_formula_units_Z     2
_cell_measurement_reflns_used     1225
_cell_measurement_theta_min     2.61
_cell_measurement_theta_max     25.35
_cell_measurement_temperature     296(2)
_exptl_crystal_description     prism
_exptl_crystal_colour     pink
_exptl_crystal_size_max     0.18
_exptl_crystal_size_mid     0.12
_exptl_crystal_size_min     0.08
_exptl_crystal_density_diffrn     4.808
_exptl_crystal_density_meas     ?
_exptl_crystal_density_method     'not measured'
_exptl_crystal_F_000     858
_exptl_absorpt_coefficient_mu     28.625
_exptl_absorpt_correction_type     multi-scan
_exptl_absorpt_process_details     '(SADABS; Sheldrick, 2003)'
_exptl_absorpt_correction_T_min     0.029
_exptl_absorpt_correction_T_max     0.117
_exptl_special_details     ?
_diffrn_ambient_temperature     296(2)
_diffrn_radiation_type     MoK\a
_diffrn_radiation_wavelength     0.71073
_diffrn_radiation_source     'fine-focus sealed tube'
_diffrn_radiation_monochromator     graphite
_diffrn_measurement_device_type     'Bruker X8 APEXII'
_diffrn_measurement_method     '\f and \w scans'
_diffrn_reflns_number     8738
_diffrn_reflns_av_R_equivalents     0.0439
_diffrn_reflns_av_sigmaI/netI     0.0271
_diffrn_reflns_theta_min     2.61
_diffrn_reflns_theta_max     25.35
_diffrn_reflns_theta_full     25.35
_diffrn_measured_fraction_theta_max     1.000
_diffrn_measured_fraction_theta_full     1.000
_diffrn_reflns_limit_h_min     -9
_diffrn_reflns_limit_h_max     9
_diffrn_reflns_limit_k_min     -10
_diffrn_reflns_limit_k_max     10
_diffrn_reflns_limit_l_min     -11
_diffrn_reflns_limit_l_max     11
_refine_special_details
;
Refinement of <i>F</i>^2^ against all reflections. The weighted <i>R</i>-factor
<i>wR</i> and goodness of fit <i>S</i> are based on <i>F</i>^2^, conventional
<i>R</i>-factors <i>R</i> are based on <i>F</i>, with <i>F</i> set to zero for
negative <i>F</i>^2^. The threshold expression of <i>F</i>^2^ >
2\s(<i>F</i>^2^) is used only for calculating <i>R</i>-factors(gt) <i>etc</i>.
and is not relevant to the choice of reflections for refinement.
<i>R</i>-factors based on <i>F</i>^2^ are statistically about twice as large
as those based on <i>F</i>, and <i>R</i>- factors based on all data will be
even larger.
;
_reflns_number_total     1225
_reflns_number_gt     1202
_reflns_threshold_expression     I>2\s(I)
_refine_ls_structure_factor_coef     Fsqd
_refine_ls_matrix_type     full
_refine_ls_R_factor_all     0.0203
_refine_ls_R_factor_gt     0.0197
_refine_ls_wR_factor_gt     0.0501
_refine_ls_wR_factor_ref     0.0505
_refine_ls_goodness_of_fit_ref     1.103
_refine_ls_restrained_S_all     1.103
_refine_ls_number_reflns     1225
_refine_ls_number_parameters     116
_refine_ls_number_restraints     0
_refine_ls_hydrogen_treatment     constr
_refine_ls_weighting_scheme     calc
_refine_ls_weighting_details
         'calc w=1/[\s^2^(Fo^2^)+(0.0232P)^2^+2.9120P] where P=(Fo^2^+2Fc^2^)/3'
_atom_sites_solution_hydrogens     geom
_atom_sites_solution_primary     direct
_atom_sites_solution_secondary     difmap
_refine_ls_shift/su_max     0.001
_refine_ls_shift/su_mean     0.000
_refine_diff_density_max     1.365
_refine_diff_density_min     -2.033
_refine_ls_extinction_method     'SHELXL97 (Sheldrick, 2008)'
_refine_ls_extinction_coef     0.0091(4)
_refine_ls_extinction_expression
                                  'Fc^*^=kFc[1+0.001xFc^2^\l^3^/sin(2\q)]^-1/4^'
loop_
    _atom_type_symbol
    _atom_type_description
    _atom_type_scat_dispersion_real
    _atom_type_scat_dispersion_imag
    _atom_type_scat_source
    'O' 'O' 0.0106 0.0060
                         'International Tables Vol C Tables 4.2.6.8 and 6.1.1.4'
    'P' 'P' 0.1023 0.0942
                         'International Tables Vol C Tables 4.2.6.8 and 6.1.1.4'
    'Mn' 'Mn' 0.3368 0.7283
                         'International Tables Vol C Tables 4.2.6.8 and 6.1.1.4'
    'Pb' 'Pb' -3.3944 10.1111
                         'International Tables Vol C Tables 4.2.6.8 and 6.1.1.4'
    'H' 'H' 0.0000 0.0000
                         'International Tables Vol C Tables 4.2.6.8 and 6.1.1.4'
_computing_data_collection     'APEX2 (Bruker, 2005)'
_computing_cell_refinement     'SAINT (Bruker, 2005)'
_computing_data_reduction     'SAINT (Bruker, 2005)'
_computing_structure_solution     'SHELXS97 (Sheldrick, 2008)'
_computing_structure_refinement     'SHELXL97 (Sheldrick, 2008)'
_computing_molecular_graphics
          'ORTEP-3 for Windows (Farrugia, 1997) and DIAMOND (Brandenburg, 2006)'
_computing_publication_material
                               'PLATON (Spek, 2009) and publCIF (Westrip, 2010)'
loop_
    _atom_site_type_symbol
    _atom_site_label
    _atom_site_fract_x
    _atom_site_fract_y
    _atom_site_fract_z
    _atom_site_U_iso_or_equiv
    _atom_site_adp_type
    _atom_site_calc_flag
    _atom_site_refinement_flags
    _atom_site_occupancy
    _atom_site_symmetry_multiplicity
    _atom_site_disorder_assembly
    _atom_site_disorder_group
    Pb Pb1 0.41097(3) 0.52400(2) 0.75343(2) 0.01734(13) Uani d . 1 1 . .
    Mn Mn1 0.0000 0.5000 0.5000 0.0091(2) Uani d S 1 2 . .
    Mn Mn2 0.10770(9) 0.13892(8) 0.59303(7) 0.00981(19) Uani d . 1 1 . .
    P P1 0.14019(16) 0.70441(14) 0.23105(12) 0.0076(3) Uani d . 1 1 . .
    P P2 0.65619(16) 0.70724(14) 0.56583(12) 0.0087(3) Uani d . 1 1 . .
    O O1 0.0496(5) 0.6808(4) 0.3570(4) 0.0123(7) Uani d . 1 1 . .
    O O2 0.0740(5) 0.5969(4) 0.1080(3) 0.0122(7) Uani d . 1 1 . .
    O O3 0.1156(5) 0.8690(4) 0.1828(4) 0.0127(7) Uani d . 1 1 . .
    O O4 0.3370(5) 0.6828(4) 0.2816(4) 0.0133(7) Uani d . 1 1 . .
    O O5 0.7064(5) 0.6754(5) 0.7236(4) 0.0208(9) Uani d . 1 1 . .
    O O6 0.7536(5) 0.6118(4) 0.4742(4) 0.0152(8) Uani d . 1 1 . .
    O O7 0.6777(5) 0.8718(4) 0.5276(4) 0.0212(9) Uani d . 1 1 . .
    O O8 0.4617(5) 0.6642(4) 0.5341(4) 0.0146(7) Uani d . 1 1 . .
    H H8 0.4002 0.6667 0.4499 0.022 Uiso d R 1 1 . .
loop_
    _atom_site_aniso_label
    _atom_site_aniso_U_11
    _atom_site_aniso_U_22
    _atom_site_aniso_U_33
    _atom_site_aniso_U_12
    _atom_site_aniso_U_13
    _atom_site_aniso_U_23
    Pb1 0.01783(17) 0.01676(17) 0.01923(17) 0.00271(7) 0.00812(10) 0.00201(7)
    Mn1 0.0108(6) 0.0084(5) 0.0080(5) 0.0006(4) 0.0018(4) 0.0002(4)
    Mn2 0.0096(4) 0.0107(4) 0.0082(4) 0.0003(3) -0.0008(3) -0.0006(3)
    P1 0.0080(6) 0.0090(6) 0.0055(6) -0.0004(5) 0.0003(5) 0.0003(4)
    P2 0.0080(6) 0.0111(6) 0.0067(6) -0.0007(5) 0.0009(5) -0.0005(4)
    O1 0.0154(19) 0.0110(17) 0.0120(17) -0.0005(14) 0.0068(14) 0.0016(13)
    O2 0.0154(19) 0.0111(17) 0.0076(16) 0.0002(14) -0.0045(14) -0.0020(13)
    O3 0.0154(19) 0.0099(17) 0.0120(17) 0.0005(14) 0.0008(14) 0.0026(14)
    O4 0.0083(18) 0.0234(19) 0.0078(16) 0.0002(14) 0.0004(13) -0.0002(14)
    O5 0.015(2) 0.038(2) 0.0076(18) 0.0013(17) -0.0021(14) 0.0035(16)
    O6 0.0113(18) 0.0200(19) 0.0153(17) 0.0061(15) 0.0048(14) 0.0015(15)
    O7 0.030(2) 0.0118(18) 0.026(2) -0.0036(16) 0.0151(18) -0.0013(16)
    O8 0.0087(17) 0.0261(19) 0.0079(16) -0.0034(15) -0.0012(14) 0.0016(15)
_geom_special_details
;
All s.u.'s (except the s.u. in the dihedral angle between two l.s. planes) are
estimated using the full covariance matrix. The cell s.u.'s are taken into
account individually in the estimation of s.u.'s in distances, angles and
torsion angles; correlations between s.u.'s in cell parameters are only used
when they are defined by crystal symmetry. An approximate (isotropic)
treatment of cell s.u.'s is used for estimating s.u.'s involving l.s. planes.
;
loop_
    _geom_bond_atom_site_label_1
    _geom_bond_atom_site_label_2
    _geom_bond_site_symmetry_2
    _geom_bond_distance
    _geom_bond_publ_flag
    Pb1 O3 4_576 2.504(4) ?
    Pb1 O8 . 2.539(4) ?
    Pb1 O6 3_666 2.614(4) ?
    Pb1 O4 4_576 2.697(4) ?
    Pb1 O7 2_646 2.698(4) ?
    Pb1 O5 . 2.767(4) ?
    Pb1 O4 3_666 2.785(4) ?
    Mn1 O3 2_545 2.157(3) ?
    Mn1 O3 4_576 2.157(3) ?
    Mn1 O6 3_666 2.168(3) ?
    Mn1 O6 1_455 2.168(3) ?
    Mn1 O1 . 2.195(3) ?
    Mn1 O1 3_566 2.195(3) ?
    Mn2 O5 2_646 2.094(4) ?
    Mn2 O2 4_566 2.122(4) ?
    Mn2 O1 3_566 2.141(4) ?
    Mn2 O2 2_545 2.208(3) ?
    Mn2 O7 3_666 2.235(4) ?
    Mn2 O6 3_666 2.610(4) ?
    P1 O2 . 1.530(3) ?
    P1 O1 . 1.531(3) ?
    P1 O3 . 1.536(3) ?
    P1 O4 . 1.559(4) ?
    P2 O5 . 1.514(4) ?
    P2 O7 . 1.526(4) ?
    P2 O6 . 1.532(4) ?
    P2 O8 . 1.565(4) ?
    O1 Mn2 3_566 2.141(4) ?
    O2 Mn2 4_565 2.122(4) ?
    O2 Mn2 2 2.208(3) ?
    O3 Mn1 2 2.157(3) ?
    O3 Pb1 4_575 2.504(4) ?
    O4 Pb1 4_575 2.697(4) ?
    O4 Pb1 3_666 2.785(4) ?
    O5 Mn2 2_656 2.094(4) ?
    O6 Mn1 1_655 2.168(3) ?
    O6 Mn2 3_666 2.610(4) ?
    O6 Pb1 3_666 2.614(4) ?
    O7 Mn2 3_666 2.235(4) ?
    O7 Pb1 2_656 2.698(4) ?
    O8 H8 . 0.8600 ?
loop_
    _geom_angle_atom_site_label_1
    _geom_angle_atom_site_label_2
    _geom_angle_atom_site_label_3
    _geom_angle_site_symmetry_1
    _geom_angle_site_symmetry_3
    _geom_angle
    _geom_angle_publ_flag
    O3 Pb1 O8 4_576 . 82.97(11) ?
    O3 Pb1 O6 4_576 3_666 69.84(11) ?
    O8 Pb1 O6 . 3_666 70.75(11) ?
    O3 Pb1 O4 4_576 4_576 56.56(11) ?
    O8 Pb1 O4 . 4_576 71.32(11) ?
    O6 Pb1 O4 3_666 4_576 116.47(11) ?
    O3 Pb1 O7 4_576 2_646 91.78(12) ?
    O8 Pb1 O7 . 2_646 173.95(12) ?
    O6 Pb1 O7 3_666 2_646 104.65(12) ?
    O4 Pb1 O7 4_576 2_646 108.25(11) ?
    O3 Pb1 O5 4_576 . 123.87(12) ?
    O8 Pb1 O5 . . 53.50(11) ?
    O6 Pb1 O5 3_666 . 116.03(11) ?
    O4 Pb1 O5 4_576 . 75.23(12) ?
    O7 Pb1 O5 2_646 . 132.49(12) ?
    O3 Pb1 O4 4_576 3_666 151.26(10) ?
    O8 Pb1 O4 . 3_666 89.67(11) ?
    O6 Pb1 O4 3_666 3_666 81.50(10) ?
    O4 Pb1 O4 4_576 3_666 145.63(8) ?
    O7 Pb1 O4 2_646 3_666 93.55(11) ?
    O5 Pb1 O4 . 3_666 70.46(12) ?
    O3 Mn1 O3 2_545 4_576 180.0000(10)
                                     ?
    O3 Mn1 O6 2_545 3_666 94.68(14) ?
    O3 Mn1 O6 4_576 3_666 85.32(14) ?
    O3 Mn1 O6 2_545 1_455 85.32(14) ?
    O3 Mn1 O6 4_576 1_455 94.68(14) ?
    O6 Mn1 O6 3_666 1_455 180.00(19) ?
    O3 Mn1 O1 2_545 . 89.35(13) ?
    O3 Mn1 O1 4_576 . 90.65(13) ?
    O6 Mn1 O1 3_666 . 98.16(13) ?
    O6 Mn1 O1 1_455 . 81.84(13) ?
    O3 Mn1 O1 2_545 3_566 90.65(13) ?
    O3 Mn1 O1 4_576 3_566 89.35(13) ?
    O6 Mn1 O1 3_666 3_566 81.84(13) ?
    O6 Mn1 O1 1_455 3_566 98.16(13) ?
    O1 Mn1 O1 . 3_566 180.0000(10)
                                 ?
    O5 Mn2 O2 2_646 4_566 100.04(15) ?
    O5 Mn2 O1 2_646 3_566 92.62(15) ?
    O2 Mn2 O1 4_566 3_566 129.62(14) ?
    O5 Mn2 O2 2_646 2_545 176.09(15) ?
    O2 Mn2 O2 4_566 2_545 79.73(13) ?
    O1 Mn2 O2 3_566 2_545 90.49(14) ?
    O5 Mn2 O7 2_646 3_666 87.34(15) ?
    O2 Mn2 O7 4_566 3_666 96.38(14) ?
    O1 Mn2 O7 3_566 3_666 133.01(14) ?
    O2 Mn2 O7 2_545 3_666 88.81(14) ?
    O5 Mn2 O6 2_646 3_666 79.12(14) ?
    O2 Mn2 O6 4_566 3_666 157.01(13) ?
    O1 Mn2 O6 3_566 3_666 73.21(12) ?
    O2 Mn2 O6 2_545 3_666 99.54(12) ?
    O7 Mn2 O6 3_666 3_666 60.65(12) ?
    O2 P1 O1 . . 112.1(2) ?
    O2 P1 O3 . . 111.0(2) ?
    O1 P1 O3 . . 108.4(2) ?
    O2 P1 O4 . . 109.9(2) ?
    O1 P1 O4 . . 109.4(2) ?
    O3 P1 O4 . . 105.9(2) ?
    O5 P2 O7 . . 113.5(2) ?
    O5 P2 O6 . . 113.7(2) ?
    O7 P2 O6 . . 107.6(2) ?
    O5 P2 O8 . . 102.2(2) ?
    O7 P2 O8 . . 109.8(2) ?
    O6 P2 O8 . . 109.9(2) ?
loop_
    _geom_hbond_atom_site_label_D
    _geom_hbond_atom_site_label_H
    _geom_hbond_atom_site_label_A
    _geom_hbond_site_symmetry_A
    _geom_hbond_distance_DH
    _geom_hbond_distance_HA
    _geom_hbond_distance_DA
    _geom_hbond_angle_DHA
    O8 H8 O4 . 0.86 1.60 2.437(5) 163.7
    O8 H8 O1 . 0.86 2.76 3.393(5) 131.5
_iucr_refine_instructions_details
;
TITL EL_ASSA7791 in P2(1)/c
CELL 0.71073   7.9449   8.8911   9.5718  90.000 100.917  90.000
ZERR    4.00   0.0002   0.0002   0.0003   0.000   0.002   0.000
LATT 1
SYMM -X, 0.5+Y, 0.5-Z
SFAC O  P  Mn Pb H
UNIT 32  8  6  4 4
L.S. 10
BOND
shel 99 0.83
ACTA
BOND $H
HTAB 2.5
HTAB O8 O4
HTAB O8 O1
CONN Pb1 7 1.9
CONN Mn2 6 1.5
FMAP 2
PLAN 15
TEMP 23.000
rem DFIX   0.860 0.001 O8 H8
WGHT      0.0232      2.9120
EXTI    0.009136
FVAR       0.36827
PB1   4    0.410967    0.523995    0.753433    11.00000    0.01783    0.01676 =
         0.01923    0.00201    0.00812    0.00271
MN1   3    0.000000    0.500000    0.500000    10.50000    0.01080    0.00838 =
         0.00803    0.00017    0.00176    0.00061
MN2   3    0.107703    0.138922    0.593028    11.00000    0.00956    0.01068 =
         0.00821   -0.00062   -0.00081    0.00029
P1    2    0.140191    0.704406    0.231048    11.00000    0.00796    0.00902 =
         0.00552    0.00027    0.00028   -0.00043
P2    2    0.656189    0.707241    0.565832    11.00000    0.00800    0.01110 =
         0.00668   -0.00047    0.00093   -0.00075
O1    1    0.049616    0.680850    0.356954    11.00000    0.01540    0.01097 =
         0.01205    0.00164    0.00683   -0.00048
O2    1    0.073969    0.596902    0.108030    11.00000    0.01542    0.01109 =
         0.00760   -0.00204   -0.00452    0.00020
O3    1    0.115607    0.868994    0.182826    11.00000    0.01544    0.00993 =
         0.01203    0.00258    0.00084    0.00048
O4    1    0.337039    0.682810    0.281630    11.00000    0.00825    0.02338 =
         0.00782   -0.00022    0.00040    0.00022
O5    1    0.706370    0.675391    0.723634    11.00000    0.01544    0.03772 =
         0.00765    0.00353   -0.00212    0.00129
O6    1    0.753570    0.611774    0.474163    11.00000    0.01127    0.02002 =
         0.01534    0.00147    0.00482    0.00614
O7    1    0.677681    0.871840    0.527622    11.00000    0.02951    0.01184 =
         0.02600   -0.00127    0.01506   -0.00356
O8    1    0.461721    0.664237    0.534083    11.00000    0.00871    0.02614 =
         0.00795    0.00159   -0.00120   -0.00336
AFIX   3
H8    5    0.400176    0.666715    0.449898    11.00000   -1.50000
HKLF 4
REM  EL_ASSA7791 in P2(1)/c
REM R1 =  0.0197 for   1202 Fo > 4sig(Fo)  and  0.0203 for all   1225 data
REM    116 parameters refined using      0 restraints
END
WGHT      0.0219      3.0737
REM Highest difference peak  1.366,  deepest hole -2.033,  1-sigma level  0.208
Q1    1   0.5137  0.5156  0.8031  11.00000  0.05    1.37
Q2    1   0.2787  0.5116  0.6439  11.00000  0.05    1.03
Q3    1   0.3224  0.4850  0.7444  11.00000  0.05    0.88
Q4    1   0.2600  0.5340  0.8077  11.00000  0.05    0.83
Q5    1   0.5620  0.4764  0.7005  11.00000  0.05    0.83
Q6    1   0.5567  0.5697  0.6933  11.00000  0.05    0.80
Q7    1   0.4236  0.5793  0.8215  11.00000  0.05    0.70
Q8    1   0.4070  0.5795  0.6975  11.00000  0.05    0.62
Q9    1   0.7600  0.4694  0.4615  11.00000  0.05    0.57
Q10   1   0.1138  0.7946  0.1908  11.00000  0.05    0.54
Q11   1   0.4770  0.3557  0.7508  11.00000  0.05    0.52
Q12   1   0.1605  0.5330  0.4273  11.00000  0.05    0.52
Q13   1   0.5996  0.9479  0.4933  11.00000  0.05    0.51
Q14   1   0.0400  0.5270  0.0738  11.00000  0.05    0.50
Q15   1   0.3501  0.3547  0.7209  11.00000  0.05    0.50
;
data_global
_journal_date_recd_electronic     2012-06-19
_journal_date_accepted     2012-07-23
_journal_name_full     'Acta Crystallographica, Section E'
_journal_year     2012
_journal_volume     68
_journal_issue      8
_journal_page_first     i66
_journal_page_last     i66
_journal_paper_category     QI
_journal_paper_doi     10.1107/S1600536812033259
_journal_coeditor_code     HP2043
_publ_contact_author_name     'Mohammed Zriouil'
_publ_contact_author_address
;
Laboratoire de Chimie du Solide Appliqu\'ee,
Facult\'e des Sciences, Universit\'e Mohammed V-Agdal
Avenue Ibn Battouta, BP 1014, Rabat, Maroc
;
_publ_contact_author_email     'm_zriouil@yahoo.fr'
_publ_contact_author_fax     '212 537 77 54 40'
_publ_contact_author_phone     '212 537 77 54 40'
_publ_section_title
;
Dilead(II) trimanganese(II) bis(hydrogenphosphate) bis(phosphate)
;
loop_
    _publ_author_name
    _publ_author_address
    'Assani, Abderrazzak'
;
Laboratoire de Chimie du Solide Appliqu\'ee,
Facult\'e des Sciences, Universit\'e Mohammed V-Agdal
Avenue Ibn Battouta, BP 1014, Rabat, Morocco
;
    'Saadi, Mohamed'
;
Laboratoire de Chimie du Solide Appliqu\'ee,
Facult\'e des Sciences, Universit\'e Mohammed V-Agdal
Avenue Ibn Battouta, BP 1014, Rabat, Morocco
;
    'Zriouil, Mohammed'
;
Laboratoire de Chimie du Solide Appliqu\'ee,
Facult\'e des Sciences, Universit\'e Mohammed V-Agdal
Avenue Ibn Battouta, BP 1014, Rabat, Morocco
;
    'El Ammari, Lahcen'
;
Laboratoire de Chimie du Solide Appliqu\'ee,
Facult\'e des Sciences, Universit\'e Mohammed V-Agdal
Avenue Ibn Battouta, BP 1014, Rabat, Morocco
;
