# Supplementary material for: Dilead(II) trimanganese(II) bis(hydrogenphosphate) bis(phosphate)
Source: Acta Crystallogr Sect E Struct Rep Online. 2012 Jul 28;68(Pt 8):i66. doi: 10.1107/S1600536812033259 (PMC3414095; doi:10.1107/S1600536812033259)
Supplement: Supplementary file 2 [file e-68-00i66-Isup2.hkl]

#
# h,k,l, Fc-squared, Fo-squared, sigma(Fo-squared) and status flag
#
data_I
_shelx_title ' EL_ASSA7791 in P2(1)/c'
_shelx_refln_list_code          4
_shelx_F_calc_maximum      320.32
_exptl_crystal_F_000       858.00
_reflns_d_resolution_high  0.8300
 
loop_
 _symmetry_equiv_pos_as_xyz
 'x, y, z'
 '-x, y+1/2, -z+1/2'
 '-x, -y, -z'
 'x, -y-1/2, z-1/2'
 
_cell_length_a     7.9449
_cell_length_b     8.8911
_cell_length_c     9.5718
_cell_angle_alpha  90.000
_cell_angle_beta  100.917
_cell_angle_gamma  90.000
 
_shelx_F_squared_multiplier     1.000
 
loop_
 _refln_index_h
 _refln_index_k
 _refln_index_l
 _refln_F_squared_calc
 _refln_F_squared_meas
 _refln_F_squared_sigma
 _refln_observed_status
   1   0   0    15471.29    11659.64    670.90 o
   2   0   0    21177.04    19145.59    844.24 o
   3   0   0     6670.84     6814.83    339.09 o
   4   0   0    49389.12    50091.84   1813.06 o
   5   0   0     9142.58     9256.47    318.63 o
   6   0   0    19732.56    21873.57    805.23 o
   7   0   0    15289.53    17902.63    662.58 o
   8   0   0      294.78      329.66     44.10 o
   9   0   0     1261.54     1377.28     92.62 o
   1   1   0      735.20      802.04     31.23 o
   2   1   0      573.25      626.25     23.62 o
   3   1   0     6936.09     6686.05    179.29 o
   4   1   0     6640.19     6720.26    171.05 o
   5   1   0      880.74     1031.91     37.59 o
   6   1   0       55.94       75.61     15.92 o
   7   1   0      190.87      203.54     29.21 o
   8   1   0     3614.06     4024.13    134.39 o
   9   1   0       32.49       41.28     23.26 o
   0   2   0    27616.30    26434.37    936.75 o
   1   2   0    33954.02    33087.70    633.30 o
   2   2   0    27625.30    24997.55    556.85 o
   3   2   0     1756.83     1492.43     54.73 o
   4   2   0     2075.62     1907.83     54.91 o
   5   2   0    53820.92    53973.70   1464.57 o
   6   2   0    29640.68    31476.16    863.73 o
   7   2   0    12804.31    13794.65    388.39 o
   8   2   0      394.19      397.55     29.22 o
   9   2   0     1411.25     1696.86     72.97 o
   1   3   0      472.74      428.96     10.17 o
   2   3   0    20397.45    18941.82    383.70 o
   3   3   0    10116.71     9846.55    222.23 o
   4   3   0     3607.13     3443.35     91.63 o
   5   3   0     1261.76     1292.14     46.31 o
   6   3   0     2016.22     2202.87     71.31 o
   7   3   0      225.81      268.76     25.59 o
   8   3   0     1415.13     1502.57     60.52 o
   9   3   0     2771.20     3239.56    110.18 o
   0   4   0    11939.49    10561.33    301.60 o
   1   4   0    36646.80    35065.30    738.13 o
   2   4   0    10359.16    10396.33    189.58 o
   3   4   0     5360.45     5127.25    103.78 o
   4   4   0     2289.92     2138.60     70.10 o
   5   4   0    48927.23    48256.88   1201.55 o
   6   4   0     2750.85     2701.90     84.23 o
   7   4   0     9236.12     9570.96    274.61 o
   8   4   0      269.34      256.81     28.31 o
   1   5   0    13231.33    13021.66    241.72 o
   2   5   0     5952.71     5995.11    110.18 o
   3   5   0    21011.01    20643.30    386.38 o
   4   5   0     5577.44     5428.03    117.61 o
   5   5   0      884.01      953.74     33.98 o
   6   5   0      262.26      311.14     20.38 o
   7   5   0     8681.01     8728.44    250.78 o
   8   5   0     3820.54     4177.79    141.50 o
   0   6   0    44598.31    42926.46   1039.31 o
   1   6   0     4391.07     4306.63     81.35 o
   2   6   0     6757.01     6758.20    107.91 o
   3   6   0     1349.90     1310.31     33.43 o
   4   6   0     4157.65     3957.80     86.65 o
   5   6   0     5978.20     5557.89    143.02 o
   6   6   0     2868.54     2801.73     73.40 o
   7   6   0     4789.03     4866.72    185.48 o
   1   7   0     9478.12     9452.69    158.27 o
   2   7   0    14417.69    13723.70    242.39 o
   3   7   0    19904.60    19454.86    365.94 o
   4   7   0    11361.83    11270.53    244.66 o
   5   7   0     1919.45     1960.24     51.15 o
   6   7   0      149.33      135.10     20.58 o
   7   7   0     3340.95     3561.52    168.82 o
   0   8   0     6192.37     6029.11    150.50 o
   1   8   0       48.57      111.89     17.25 o
   2   8   0     1933.72     1982.56     48.89 o
   3   8   0       73.00       76.03     11.66 o
   4   8   0      530.46      483.55     42.41 o
   5   8   0     1359.50     1423.21     55.29 o
   6   8   0     3061.08     3057.47    120.70 o
   1   9   0     1451.46     1436.93     48.90 o
   2   9   0    28989.94    28066.00    639.58 o
   3   9   0     6396.55     6464.05    179.14 o
   4   9   0     9312.96     9029.03    256.71 o
   5   9   0     1749.17     1749.62     65.88 o
   0  10   0     1930.17     1848.15     83.74 o
   1  10   0       13.39       36.45     22.57 o
   2  10   0        0.43        5.67     11.37 o
   3  10   0     1369.84     1340.87     66.54 o
  -9   1   1     9616.89    10181.24    347.61 o
  -8   1   1    21730.80    23817.93    662.09 o
  -7   1   1     7281.05     7691.86    223.12 o
  -6   1   1     8001.15     8082.64    231.78 o
  -5   1   1    18512.05    17898.12    508.00 o
  -4   1   1    16246.40    15406.60    352.56 o
  -3   1   1    68932.35    65703.50   1540.23 o
  -2   1   1    63380.97    65706.29   1725.34 o
  -1   1   1    10232.76    10981.62    265.65 o
   0   1   1      502.14      452.06     10.59 o
   1   1   1    12541.77    11961.24    803.05 o
   2   1   1    81936.04    73683.34   2960.35 o
   3   1   1    27708.82    25294.96    582.31 o
   4   1   1    77247.73    73808.34   1937.93 o
   5   1   1      310.27      334.04     17.74 o
   6   1   1       36.14       67.75     14.43 o
   7   1   1    11861.67    13331.93    376.20 o
   8   1   1    11285.90    12559.02    357.23 o
   9   1   1     9923.06    11382.63    393.11 o
  -9   2   1      550.85      629.13     41.86 o
  -8   2   1      422.13      439.97     30.59 o
  -7   2   1     2766.07     2932.59     94.93 o
  -6   2   1      563.41      616.27     30.20 o
  -5   2   1      807.81      810.54     31.03 o
  -4   2   1     5545.77     5256.04    129.26 o
  -3   2   1     8342.13     8535.29    205.09 o
  -2   2   1      449.88      476.12     16.59 o
  -1   2   1     8893.58     8852.77    159.45 o
   0   2   1    10998.65    10762.90    245.58 o
   1   2   1     1362.41     1273.49     36.54 o
   2   2   1     6709.65     6021.58    180.04 o
   3   2   1     3606.95     3406.34     85.14 o
   4   2   1     1906.97     1865.12     58.09 o
   5   2   1       88.46      145.95     26.43 o
   6   2   1    12917.39    13796.95    472.74 o
   7   2   1      308.11      354.35     28.10 o
   8   2   1      266.96      332.73     28.74 o
   9   2   1       62.46       78.07     26.29 o
  -9   3   1     3111.78     3512.83    114.44 o
  -8   3   1    18769.51    20305.73    655.57 o
  -7   3   1     3513.95     3560.27    131.36 o
  -6   3   1      134.72      124.36     17.95 o
  -5   3   1      213.01      323.72     28.77 o
  -4   3   1    13000.90    12577.55    326.77 o
  -3   3   1    60786.36    59408.70   1267.13 o
  -2   3   1    20143.93    20551.56    364.76 o
  -1   3   1   101497.05    98225.32   1637.74 o
   0   3   1      550.02      511.61     12.34 o
   1   3   1    10288.81    10371.72    182.62 o
   2   3   1    41414.96    40770.99    741.35 o
   3   3   1    53028.88    49146.52   1262.34 o
   4   3   1     8038.39     7355.27    185.86 o
   5   3   1      921.61     1061.56     47.93 o
   6   3   1      128.32      181.72     34.37 o
   7   3   1    13917.47    14711.63    413.03 o
   8   3   1     4349.84     4789.35    149.12 o
  -8   4   1       84.52      119.49     27.81 o
  -7   4   1     3555.83     3777.37    126.32 o
  -6   4   1     6899.79     6936.25    302.72 o
  -5   4   1    21286.76    20931.10    493.00 o
  -4   4   1     7579.49     7292.79    151.05 o
  -3   4   1      598.83      603.78     16.39 o
  -2   4   1    11226.38    11427.64    189.51 o
  -1   4   1     7472.67     7261.50    120.55 o
   0   4   1    21296.19    21273.12    381.32 o
   1   4   1     9916.76     9944.43    153.75 o
   2   4   1      501.44      506.73     13.06 o
   3   4   1     1676.37     1742.63     42.65 o
   4   4   1     5261.17     5158.88    105.64 o
   5   4   1     3562.01     3508.32    104.58 o
   6   4   1     2318.43     2518.41     82.49 o
   7   4   1     7076.74     7463.52    229.57 o
   8   4   1      198.44      214.56     27.27 o
  -8   5   1     5085.37     5363.53    242.94 o
  -7   5   1     8196.55     8057.23    244.44 o
  -6   5   1     6383.25     6156.25    135.44 o
  -5   5   1     4856.26     4863.80    141.77 o
  -4   5   1    14193.76    13529.93    259.57 o
  -3   5   1    40496.83    39469.97    662.96 o
  -2   5   1     8399.47     8233.15    140.89 o
  -1   5   1     3668.97     3592.08     61.21 o
   0   5   1     9143.23     9077.50    154.96 o
   1   5   1      160.19      193.82      5.80 o
   2   5   1    30844.15    29959.91    563.62 o
   3   5   1     4902.61     4902.88    137.34 o
   4   5   1     9090.06     8979.32    183.06 o
   5   5   1     5907.92     5926.90    140.60 o
   6   5   1       17.27       44.92     16.09 o
   7   5   1     4583.54     4859.79    161.60 o
   8   5   1     3423.95     3704.71    165.76 o
  -7   6   1     1266.48     1356.27     72.44 o
  -6   6   1    15212.84    15252.51    397.72 o
  -5   6   1     7985.71     7992.53    177.82 o
  -4   6   1      180.14      226.10     21.12 o
  -3   6   1    10617.54    10429.67    178.89 o
  -2   6   1     3296.15     3341.57     60.13 o
  -1   6   1    16895.64    16755.40    275.11 o
   0   6   1     9310.46     9223.37    153.63 o
   1   6   1    52939.43    52099.19    861.51 o
   2   6   1     2719.77     2788.18     52.54 o
   3   6   1      187.30      203.77      9.76 o
   4   6   1     3045.88     2943.35     67.41 o
   5   6   1    30153.43    29606.29    685.32 o
   6   6   1     4718.14     4848.21    217.96 o
   7   6   1     2335.77     2333.96     98.51 o
  -7   7   1       62.47       60.73     18.13 o
  -6   7   1      801.33      785.17     31.14 o
  -5   7   1     1664.07     1613.74     49.50 o
  -4   7   1      106.29      150.93     15.95 o
  -3   7   1     6243.95     5962.75    110.34 o
  -2   7   1     1975.77     1962.26     41.73 o
  -1   7   1     6353.07     6192.93    104.38 o
   0   7   1      901.33      918.96     18.80 o
   1   7   1     2721.02     2792.07     48.44 o
   2   7   1    11091.27    11112.47    197.13 o
   3   7   1     5465.90     5344.26    105.03 o
   4   7   1    14102.88    13933.27    299.79 o
   5   7   1     3174.95     3183.58     73.65 o
   6   7   1       24.43       38.26     14.01 o
  -6   8   1     9334.31     9273.70    314.02 o
  -5   8   1     8761.60     8550.29    262.46 o
  -4   8   1    14196.39    13146.30    364.40 o
  -3   8   1     2077.10     2099.39     54.92 o
  -2   8   1     2576.86     2606.39     61.37 o
  -1   8   1    16353.62    16335.13    359.36 o
   0   8   1    30089.86    29179.77    569.79 o
   1   8   1     2446.58     2558.59     58.54 o
   2   8   1     5530.88     5623.09    129.45 o
   3   8   1       70.64       81.25     12.35 o
   4   8   1     4531.43     4519.84    127.80 o
   5   8   1     4721.39     4757.23    134.80 o
   6   8   1    12756.80    12900.80    458.07 o
  -5   9   1     1027.12      995.11     49.51 o
  -4   9   1       28.65       45.70     17.41 o
  -3   9   1     1830.41     1802.81     52.09 o
  -2   9   1     1032.35      961.09     40.49 o
  -1   9   1      588.08      627.60     24.60 o
   0   9   1      401.56      398.07     19.67 o
   1   9   1        5.74        6.88     15.99 o
   2   9   1     1252.02     1164.65     43.38 o
   3   9   1      108.81      136.60     15.49 o
   4   9   1      342.10      338.92     29.75 o
  -3  10   1       35.21       50.36     14.25 o
  -2  10   1     1184.73     1190.55     41.84 o
  -1  10   1     7742.37     7535.00    201.30 o
   0  10   1    17355.18    16688.54    485.45 o
   1  10   1     6262.79     6032.06    155.49 o
   2  10   1     6006.41     5927.88    168.49 o
   3  10   1      562.50      603.11     31.27 o
  -9   0   2     5567.69     6178.53    284.24 o
  -8   0   2      543.15      554.76     52.26 o
  -7   0   2    39285.35    39313.63   1516.12 o
  -6   0   2    13474.46    11931.73    407.47 o
  -5   0   2    26144.93    24216.39    918.17 o
  -4   0   2    36712.13    37120.04   1132.06 o
  -3   0   2    10559.24    11166.78    377.31 o
  -2   0   2    10688.24    12159.88    509.17 o
  -1   0   2    67960.05    69446.47   2458.15 o
   0   0   2    47822.45    52297.09   1312.84 o
   1   0   2    41816.08    49987.35   2608.94 o
   2   0   2    46524.48    48229.50   1413.03 o
   3   0   2     1248.35     1314.21     51.64 o
   4   0   2    33343.59    30706.39    987.73 o
   5   0   2    24078.09    21249.04    707.61 o
   6   0   2    45974.59    47866.51   1728.82 o
   7   0   2     3480.37     3811.80    158.82 o
   8   0   2     3463.42     3518.33    175.25 o
  -9   1   2       79.61      128.22     26.08 o
  -8   1   2       82.92      108.69     20.16 o
  -7   1   2      998.02      928.41     39.38 o
  -6   1   2     1041.60      968.97     33.61 o
  -5   1   2     2504.47     2402.11     79.54 o
  -4   1   2      239.83      264.05     12.75 o
  -3   1   2     9485.23     9558.53    253.31 o
  -2   1   2      608.93      690.27     18.57 o
  -1   1   2     4806.63     4830.42    115.23 o
   0   1   2       18.21        4.98      2.15 o
   1   1   2    35756.32    36818.25   1534.61 o
   2   1   2     1022.38     1045.50     33.99 o
   3   1   2     2192.51     2187.05     56.18 o
   4   1   2       30.18       59.02     16.20 o
   5   1   2     5046.49     4768.97    134.38 o
   6   1   2     2195.97     2257.52     85.63 o
   7   1   2      392.64      469.90     31.80 o
   8   1   2      146.70      162.62     24.19 o
  -9   2   2     1889.02     1943.09     84.64 o
  -8   2   2     1586.38     1689.40     71.59 o
  -7   2   2      949.64     1035.97     72.28 o
  -6   2   2    45329.83    43470.09   1096.49 o
  -5   2   2    27817.90    26103.17    700.37 o
  -4   2   2    37941.24    37543.04    924.28 o
  -3   2   2      367.53      297.58     11.66 o
  -2   2   2    14533.07    15457.81    323.67 o
  -1   2   2   102606.76   103778.91   2397.30 o
   0   2   2    35369.34    34847.15    593.08 o
   1   2   2    72428.17    72939.91   1393.28 o
   2   2   2     3581.92     3766.88    135.17 o
   3   2   2        2.87        7.66     11.05 o
   4   2   2     9425.17     8463.02    223.14 o
   5   2   2    17749.06    18693.26    485.41 o
   6   2   2    20088.09    21076.95    725.31 o
   7   2   2     3847.01     4089.68    164.21 o
   8   2   2     3968.34     4267.78    134.66 o
  -9   3   2     6573.99     7144.35    331.52 o
  -8   3   2      947.77     1034.56     69.36 o
  -7   3   2     4187.21     4202.73    196.72 o
  -6   3   2       22.89       37.52     14.36 o
  -5   3   2     5235.80     5393.91    143.45 o
  -4   3   2     1570.61     1568.85     41.10 o
  -3   3   2     7491.96     7458.94    136.92 o
  -2   3   2     5299.36     5336.24     98.18 o
  -1   3   2     5636.78     6051.88    107.48 o
   0   3   2      920.30      813.81     16.12 o
   1   3   2     2221.07     2218.67     41.51 o
   2   3   2    10146.01    10055.62    225.57 o
   3   3   2     4753.60     4723.71    139.55 o
   4   3   2     8013.16     8133.19    237.95 o
   5   3   2     2415.40     2474.04    112.51 o
   6   3   2       83.05       91.84     17.91 o
   7   3   2     2480.57     2676.12     93.96 o
   8   3   2     3230.96     3543.78    116.25 o
  -8   4   2     3190.19     3488.88    189.68 o
  -7   4   2     1055.94     1092.88     49.53 o
  -6   4   2    34508.58    33255.40    837.73 o
  -5   4   2     7812.85     7474.46    155.79 o
  -4   4   2    11728.90    11686.84    218.27 o
  -3   4   2     1446.42     1502.10     28.88 o
  -2   4   2     9923.08    10173.54    172.73 o
  -1   4   2    14749.93    14500.19    256.44 o
   0   4   2    43997.83    43977.63    712.84 o
   1   4   2    54394.89    53809.48   1075.04 o
   2   4   2      451.00      480.37     14.34 o
   3   4   2    10018.08    10335.10    177.74 o
   4   4   2    21039.86    21090.68    498.36 o
   5   4   2     8091.82     8202.56    276.02 o
   6   4   2    13282.97    14714.53    551.41 o
   7   4   2     9394.54    10432.55    439.30 o
   8   4   2      146.26      201.62     29.70 o
  -8   5   2     9951.75    10526.56    489.37 o
  -7   5   2     2697.57     2811.02    114.71 o
  -6   5   2       54.62       59.78     12.85 o
  -5   5   2      324.68      367.75     13.87 o
  -4   5   2    23363.58    23516.38    494.18 o
  -3   5   2    12084.71    12347.95    210.79 o
  -2   5   2    20007.01    20165.12    349.47 o
  -1   5   2    11095.52    10910.53    181.09 o
   0   5   2     1912.58     1881.21     33.74 o
   1   5   2       84.05      119.96     10.14 o
   2   5   2    23251.60    23289.69    467.58 o
   3   5   2    13423.12    13395.14    271.51 o
   4   5   2     5742.68     5903.90    110.72 o
   5   5   2     6122.78     6203.09    149.00 o
   6   5   2      893.23      911.13     57.77 o
   7   5   2      472.75      525.86     52.80 o
  -7   6   2     2587.34     2437.23    111.97 o
  -6   6   2     4729.48     4624.42    137.00 o
  -5   6   2     6790.03     6399.04    138.36 o
  -4   6   2     5291.32     5091.74    103.69 o
  -3   6   2        4.30       14.03      5.25 o
  -2   6   2      467.43      517.63     11.69 o
  -1   6   2    14273.41    14257.29    236.10 o
   0   6   2     9791.46     9848.33    162.50 o
   1   6   2    13798.20    13717.85    212.45 o
   2   6   2      337.10      396.66     18.95 o
   3   6   2      293.61      325.23     20.77 o
   4   6   2     8079.07     8292.64    177.31 o
   5   6   2     2218.71     2211.16     55.33 o
   6   6   2    10855.63    10918.39    324.46 o
   7   6   2      188.39      213.92     39.98 o
  -7   7   2     2711.84     2985.91    171.12 o
  -6   7   2     1404.80     1318.26     46.09 o
  -5   7   2      195.66      251.50     17.34 o
  -4   7   2     9592.94     9559.10    216.23 o
  -3   7   2    18852.92    18691.01    350.73 o
  -2   7   2    18846.61    18894.77    319.66 o
  -1   7   2     3819.64     3944.27     68.09 o
   0   7   2      127.48      143.76      8.44 o
   1   7   2     6338.89     6330.75    174.40 o
   2   7   2     9692.58     9779.95    187.60 o
   3   7   2    21479.46    22746.66    430.83 o
   4   7   2     8310.41     8645.40    185.29 o
   5   7   2      530.78      560.06     22.53 o
   6   7   2      222.34      254.03     28.73 o
  -6   8   2     1915.94     1827.22     71.84 o
  -5   8   2     2221.29     2032.89     76.04 o
  -4   8   2     4507.80     4234.00    119.34 o
  -3   8   2     1237.59     1217.46     34.10 o
  -2   8   2      154.25      163.56     11.61 o
  -1   8   2    12634.73    12699.85    227.95 o
   0   8   2      116.90      180.30     14.82 o
   1   8   2     2286.79     2239.98     62.75 o
   2   8   2     1378.45     1433.55     61.59 o
   3   8   2      805.05      879.74     42.09 o
   4   8   2      128.85      233.80     55.63 o
   5   8   2     1015.74     1057.40     50.56 o
  -5   9   2     5938.05     5859.92    186.80 o
  -4   9   2     2075.77     2038.02     65.58 o
  -3   9   2    16160.85    15697.52    380.37 o
  -2   9   2    11146.35    11068.71    257.76 o
  -1   9   2     2008.08     1924.90     81.00 o
   0   9   2     2075.93     2120.39     64.77 o
   1   9   2     5029.85     4794.22    131.68 o
   2   9   2     8723.41     8802.16    242.21 o
   3   9   2    10921.18    11209.45    391.97 o
   4   9   2    12144.04    12936.36    396.35 o
  -3  10   2      456.01      529.04     24.54 o
  -2  10   2       32.26       29.91     12.38 o
  -1  10   2      256.24      302.21     19.13 o
   0  10   2       50.82       56.03     21.70 o
   1  10   2      370.52      373.11     27.27 o
   2  10   2      191.84      195.54     20.39 o
  -9   1   3    17880.31    18186.25    593.65 o
  -8   1   3     6632.78     6073.80    208.26 o
  -7   1   3    25852.12    22432.93    591.47 o
  -6   1   3     1166.91     1011.66     34.92 o
  -5   1   3      405.59      475.04     31.12 o
  -4   1   3    31762.48    33634.45    840.48 o
  -3   1   3    85426.20    92953.89   1748.68 o
  -2   1   3    45951.14    46486.18   1241.29 o
  -1   1   3    16814.96    17130.71    312.96 o
   0   1   3     3670.14     3625.17     59.78 o
   1   1   3    27613.73    28225.46    612.89 o
   2   1   3    11001.67    10489.98    319.01 o
   3   1   3    78323.80    78957.13   2017.59 o
   4   1   3     8209.30     7437.24    196.45 o
   5   1   3     7775.79     7139.94    205.47 o
   6   1   3      680.40      806.31     80.22 o
   7   1   3     7887.96     8231.38    303.78 o
   8   1   3     9122.13     9987.08    289.72 o
  -9   2   3     3676.72     3759.67    155.06 o
  -8   2   3     1064.33     1079.57     61.19 o
  -7   2   3     2741.24     2441.99     84.61 o
  -6   2   3     5083.38     4738.85    133.73 o
  -5   2   3     9028.05     8941.74    215.30 o
  -4   2   3      801.46      853.45     21.33 o
  -3   2   3     2118.28     2196.47     43.71 o
  -2   2   3      884.20     1057.17     21.74 o
  -1   2   3    10842.08    10436.57    185.71 o
   0   2   3       91.90      117.12      7.79 o
   1   2   3     4650.62     4340.08     80.14 o
   2   2   3     2737.85     2801.13     82.39 o
   3   2   3     2153.42     2094.80     66.05 o
   4   2   3     3849.16     3692.68    104.07 o
   5   2   3     6402.34     6467.53    158.03 o
   6   2   3     1690.05     1574.09     79.01 o
   7   2   3       60.67       31.51     20.20 o
   8   2   3     2575.38     2647.78     93.65 o
  -9   3   3     7424.49     7902.96    354.77 o
  -8   3   3    22609.54    23904.09    866.91 o
  -7   3   3     6876.06     6590.63    175.01 o
  -6   3   3      114.91      137.70     10.94 o
  -5   3   3      925.10      961.91     25.86 o
  -4   3   3    40377.08    40369.04    765.63 o
  -3   3   3     4722.78     4476.51     98.69 o
  -2   3   3    72856.16    74503.33   1338.46 o
  -1   3   3     4801.58     5003.22     83.39 o
   0   3   3     2943.81     3447.95     63.69 o
   1   3   3    20520.28    20997.67    379.72 o
   2   3   3    35014.33    35768.00    633.81 o
   3   3   3    33581.05    32349.90    851.12 o
   4   3   3    18328.09    18093.14    505.22 o
   5   3   3     5944.49     5986.58    209.94 o
   6   3   3     1278.73     1377.41     74.87 o
   7   3   3      619.22      753.07     70.81 o
   8   3   3    15644.54    17120.44    654.52 o
  -8   4   3       57.66       88.42     12.29 o
  -7   4   3     3054.38     3110.17     79.82 o
  -6   4   3     1478.82     1466.98     35.87 o
  -5   4   3     3963.71     3961.21     82.87 o
  -4   4   3    10601.33    10724.76    190.40 o
  -3   4   3      680.51      733.02     18.07 o
  -2   4   3     1925.48     2009.28     36.19 o
  -1   4   3     7642.46     7461.84    135.05 o
   0   4   3    45819.14    47092.26    777.12 o
   1   4   3     9799.87     9758.66    183.13 o
   2   4   3     3225.27     3174.55     58.16 o
   3   4   3      671.01      733.00     15.70 o
   4   4   3    18645.43    19032.38    356.71 o
   5   4   3     2675.41     2826.97     96.79 o
   6   4   3     5031.85     5209.67    282.46 o
   7   4   3     1600.11     1740.09    101.32 o
  -8   5   3     2196.92     2078.64    105.92 o
  -7   5   3     6224.37     6173.69    186.73 o
  -6   5   3     1140.76     1107.36     30.21 o
  -5   5   3      330.25      377.51     14.81 o
  -4   5   3     6952.38     7355.57    140.04 o
  -3   5   3     7401.21     7536.37    143.02 o
  -2   5   3    52586.33    54413.06    940.01 o
  -1   5   3     2404.62     2355.20     44.66 o
   0   5   3     1250.81     1195.96     20.68 o
   1   5   3     3756.99     3651.67     68.75 o
   2   5   3    25630.92    26059.88    505.41 o
   3   5   3    10376.87    10458.78    192.65 o
   4   5   3     6573.40     6586.78    115.07 o
   5   5   3     3226.14     3184.48     72.34 o
   6   5   3     8973.54     9267.55    351.36 o
   7   5   3      164.98      193.43     34.06 o
  -7   6   3     1694.25     1686.77     82.93 o
  -6   6   3    28760.37    28350.15    629.96 o
  -5   6   3     9592.48     9694.19    222.49 o
  -4   6   3     8024.18     7947.33    154.94 o
  -3   6   3       14.12       27.63      5.00 o
  -2   6   3    15417.32    15449.01    255.18 o
  -1   6   3     6033.47     5834.86    105.16 o
   0   6   3    12837.65    12892.75    205.26 o
   1   6   3     9966.91    10288.08    219.12 o
   2   6   3     3235.13     3420.53     73.70 o
   3   6   3      730.72      781.72     22.01 o
   4   6   3     1011.34     1073.44     28.93 o
   5   6   3     5154.32     5322.57    138.10 o
   6   6   3    12256.50    12682.26    406.89 o
  -7   7   3     9454.95     8881.49    333.00 o
  -6   7   3      799.81      806.25     45.42 o
  -5   7   3      522.16      485.90     29.70 o
  -4   7   3     9335.05     9086.45    192.73 o
  -3   7   3    10044.64     9985.26    203.27 o
  -2   7   3      518.67      536.44     16.92 o
  -1   7   3     2100.14     2136.23     39.22 o
   0   7   3       47.27       82.10      6.55 o
   1   7   3     6270.66     6271.52    136.69 o
   2   7   3     2510.89     2616.97     67.87 o
   3   7   3    13886.62    14480.85    319.42 o
   4   7   3      525.06      590.80     24.27 o
   5   7   3      677.80      759.36     47.11 o
   6   7   3      661.06      645.44     39.59 o
  -6   8   3     3799.40     3617.60    162.63 o
  -5   8   3    15777.70    15438.87    457.90 o
  -4   8   3     7785.22     7553.88    205.27 o
  -3   8   3      525.12      541.95     22.61 o
  -2   8   3       97.26      145.85     19.60 o
  -1   8   3    16155.07    16022.83    305.15 o
   0   8   3    17589.84    17261.77    372.31 o
   1   8   3    17966.07    17204.03    489.37 o
   2   8   3     4341.04     4330.47    125.71 o
   3   8   3      941.21      988.41     55.38 o
   4   8   3     3693.78     4002.22    115.76 o
   5   8   3     9027.54     9383.84    251.80 o
  -4   9   3      286.52      283.37     20.05 o
  -3   9   3       30.93       49.17     19.81 o
  -2   9   3     3279.70     3172.80     84.89 o
  -1   9   3       41.14       39.41     12.61 o
   0   9   3      888.61      855.55     33.44 o
   1   9   3     2256.27     2138.88     69.88 o
   2   9   3     1311.01     1291.66     44.33 o
   3   9   3     2413.46     2470.76     90.16 o
   4   9   3      265.82      338.03     44.22 o
  -2  10   3      977.65      940.90     34.04 o
  -1  10   3    12268.83    12178.73    316.80 o
   0  10   3     6707.43     6743.80    182.07 o
   1  10   3    11436.87    11415.75    335.16 o
  -9   0   4     3374.05     2934.87    153.30 o
  -8   0   4       56.56       90.83     30.70 o
  -7   0   4    16419.17    15257.70    570.03 o
  -6   0   4    14052.93    13306.95    573.02 o
  -5   0   4    86038.54    89421.09   3733.65 o
  -4   0   4     7103.50     6793.00    342.37 o
  -3   0   4    10309.97    10424.60    316.71 o
  -2   0   4     9089.95     8214.26    313.98 o
  -1   0   4    57008.68    59058.48   1357.23 o
   0   0   4    89499.99    95786.79   2397.32 o
   1   0   4    67714.22    73072.48   2527.06 o
   2   0   4     1561.87     1572.05     91.13 o
   3   0   4      261.83      243.98     22.79 o
   4   0   4     2955.86     2556.46    159.81 o
   5   0   4    15626.79    14490.37    616.13 o
   6   0   4     2579.68     2290.91    123.28 o
   7   0   4    25057.40    22239.37   1145.40 o
   8   0   4       51.72       -5.35     36.62 o
  -9   1   4        8.85       41.08     23.19 o
  -8   1   4     1538.52     1329.36     53.69 o
  -7   1   4       72.90      108.97     17.05 o
  -6   1   4     7082.72     7046.40    181.62 o
  -5   1   4     4977.62     4909.95    135.84 o
  -4   1   4     5443.12     5622.30    121.20 o
  -3   1   4       68.71       83.43     12.03 o
  -2   1   4       51.96       45.91      5.87 o
  -1   1   4    15838.41    15311.65    249.20 o
   0   1   4        6.66       -2.07      2.07 o
   1   1   4     1689.71     1969.64     39.63 o
   2   1   4      349.48      444.77     22.04 o
   3   1   4    20733.27    20611.76    690.65 o
   4   1   4      632.36      524.20     28.27 o
   5   1   4       97.97       87.05     18.95 o
   6   1   4        5.52       -5.42     17.78 o
   7   1   4     4003.03     4044.14    143.42 o
   8   1   4      759.93      734.39     49.44 o
  -9   2   4      215.83      207.72     30.09 o
  -8   2   4      214.11      213.88     25.94 o
  -7   2   4     9460.47     8583.26    248.89 o
  -6   2   4    20312.91    19843.47    466.42 o
  -5   2   4    31318.37    31510.83    662.78 o
  -4   2   4     7199.01     7401.12    149.48 o
  -3   2   4     8307.41     8588.63    191.57 o
  -2   2   4    13977.83    14082.77    251.38 o
  -1   2   4    14804.36    14975.26    274.15 o
   0   2   4    50103.60    51129.82    820.01 o
   1   2   4    29186.21    29919.01    541.92 o
   2   2   4    23880.39    24547.91    471.93 o
   3   2   4     2039.38     1985.39     84.49 o
   4   2   4     2855.52     2675.65     84.20 o
   5   2   4    36115.42    34100.64   1243.98 o
   6   2   4    15255.13    14404.78    510.73 o
   7   2   4     5368.20     5003.84    196.64 o
   8   2   4      138.64       99.82     27.70 o
  -9   3   4     1140.42     1081.52     78.85 o
  -8   3   4     3454.70     3369.72     94.18 o
  -7   3   4     5165.93     4977.55    125.42 o
  -6   3   4      264.54      266.33     12.19 o
  -5   3   4      197.88      227.08     10.61 o
  -4   3   4     7718.68     7901.92    142.08 o
  -3   3   4    12400.23    12754.21    256.90 o
  -2   3   4     9338.61     9464.73    172.48 o
  -1   3   4     1268.68     1270.40     23.22 o
   0   3   4     1230.52     1237.20     24.22 o
   1   3   4      122.17      120.35      8.34 o
   2   3   4     4061.27     3958.48     75.54 o
   3   3   4     5222.68     5095.82    104.23 o
   4   3   4     1470.02     1389.92     44.15 o
   5   3   4     2751.10     2759.74     90.38 o
   6   3   4        4.04       19.79     18.83 o
   7   3   4      315.47      306.34     35.44 o
  -8   4   4     1664.98     1612.66     97.30 o
  -7   4   4    12258.73    12061.24    250.32 o
  -6   4   4    10905.62    10800.09    237.72 o
  -5   4   4    18125.93    18569.83    378.69 o
  -4   4   4    20754.78    20895.21    378.64 o
  -3   4   4       28.81       58.33      7.29 o
  -2   4   4     9005.14     9062.31    166.08 o
  -1   4   4     7384.84     7171.75    120.83 o
   0   4   4    52985.95    55008.66    908.55 o
   1   4   4      616.43      636.08     17.51 o
   2   4   4    22204.12    22719.23    412.78 o
   3   4   4      884.95      873.80     18.43 o
   4   4   4     6159.62     6159.38    120.54 o
   5   4   4     7546.22     7780.33    208.61 o
   6   4   4    11278.37    11436.64    602.07 o
   7   4   4     4496.12     4597.30    185.73 o
  -8   5   4     5979.68     5424.18    220.57 o
  -7   5   4     2015.55     2022.55     56.36 o
  -6   5   4     4334.75     4354.98     99.47 o
  -5   5   4     4056.75     4167.43     93.75 o
  -4   5   4     2370.06     2444.10     48.51 o
  -3   5   4    10478.34    10714.63    214.01 o
  -2   5   4    20545.68    20626.30    367.25 o
  -1   5   4     1250.95     1289.33     23.14 o
   0   5   4     2665.32     2742.55     47.63 o
   1   5   4     6974.86     7078.07    153.92 o
   2   5   4    15522.77    15828.65    336.80 o
   3   5   4     3940.83     3852.98     76.04 o
   4   5   4    13679.84    13667.67    241.55 o
   5   5   4      319.11      302.80     11.59 o
   6   5   4       17.76       27.21     13.03 o
   7   5   4      374.25      437.17     42.12 o
  -7   6   4     3974.95     3924.66    135.95 o
  -6   6   4     3438.06     3440.84    101.39 o
  -5   6   4    11394.42    11376.79    291.59 o
  -4   6   4     1074.60     1026.72     24.36 o
  -3   6   4     4134.65     4022.20     87.99 o
  -2   6   4     3587.06     3504.45     63.41 o
  -1   6   4     4822.08     4770.33     78.40 o
   0   6   4    16912.53    17289.53    303.07 o
   1   6   4     9590.46     9829.37    233.91 o
   2   6   4     3438.36     3475.43     78.20 o
   3   6   4      393.01      393.06     15.18 o
   4   6   4      950.06      999.57     28.61 o
   5   6   4     7037.20     7202.62    147.37 o
   6   6   4      597.84      632.11     30.49 o
  -6   7   4      529.00      506.52     32.89 o
  -5   7   4      650.31      687.27     47.81 o
  -4   7   4     8422.87     8214.32    192.17 o
  -3   7   4    14634.35    14419.01    332.37 o
  -2   7   4    16364.97    16243.53    309.53 o
  -1   7   4    10100.10    10503.42    172.55 o
   0   7   4     1083.67     1176.25     29.53 o
   1   7   4     4456.49     4288.37    140.53 o
   2   7   4    10004.79     9971.76    238.94 o
   3   7   4    13744.83    14227.19    348.12 o
   4   7   4     9001.91     9503.01    223.65 o
   5   7   4      990.79      971.05     38.71 o
  -5   8   4     4265.98     3926.58    129.05 o
  -4   8   4      396.35      395.41     20.60 o
  -3   8   4     4154.28     4146.66    100.68 o
  -2   8   4     2640.35     2561.98     68.46 o
  -1   8   4      554.92      571.38     20.69 o
   0   8   4     1609.47     1610.13     57.39 o
   1   8   4     2741.44     2850.05     92.46 o
   2   8   4      323.96      362.16     21.04 o
   3   8   4     1124.57     1216.37     54.96 o
   4   8   4      298.27      279.06     25.59 o
  -4   9   4     8274.64     8246.11    203.08 o
  -3   9   4    18769.21    18665.66    447.21 o
  -2   9   4     7410.58     7583.05    187.37 o
  -1   9   4     6872.71     6808.55    181.22 o
   0   9   4      755.00      723.34     46.01 o
   1   9   4     1321.78     1278.75     50.98 o
   2   9   4     6221.67     6334.19    169.31 o
   3   9   4    11764.31    11782.70    366.09 o
  -1  10   4       10.41       10.59     14.02 o
   0  10   4     2165.05     2194.17     77.79 o
  -9   1   5     5366.00     4488.08    165.21 o
  -8   1   5    26318.57    23071.35    646.24 o
  -7   1   5     8302.88     7778.05    196.59 o
  -6   1   5     2737.20     2672.50     67.29 o
  -5   1   5     3456.81     3331.60     80.38 o
  -4   1   5    20216.83    20533.82    379.65 o
  -3   1   5    41868.37    43151.34    886.82 o
  -2   1   5    30627.53    31874.27    581.69 o
  -1   1   5    41611.71    43229.79    700.48 o
   0   1   5     6354.12     6308.38    103.48 o
   1   1   5      192.76      214.68      6.62 o
   2   1   5    44295.97    45536.76    871.42 o
   3   1   5    23573.71    23860.39    650.61 o
   4   1   5    18527.10    17631.84    594.39 o
   5   1   5    10127.86     8839.04    306.30 o
   6   1   5     1093.87      967.62     72.75 o
   7   1   5     4516.39     3913.20    203.61 o
  -9   2   5       89.92       74.78     15.70 o
  -8   2   5      348.22      379.65     18.58 o
  -7   2   5     1384.62     1303.14     34.36 o
  -6   2   5     7205.40     7307.10    158.07 o
  -5   2   5     2156.71     2156.89     50.43 o
  -4   2   5     1320.67     1397.96     32.21 o
  -3   2   5     1741.34     1751.85     42.92 o
  -2   2   5    14947.15    15018.73    275.89 o
  -1   2   5      862.59      799.97     16.76 o
   0   2   5     5492.87     5510.13     92.00 o
   1   2   5     7125.78     7223.43    132.87 o
   2   2   5       11.74       32.77     10.29 o
   3   2   5       20.21       38.62      4.94 o
   4   2   5      287.96      313.98     26.01 o
   5   2   5      795.67      766.39     44.23 o
   6   2   5       50.86       36.99     24.77 o
   7   2   5     2413.61     2217.06    151.22 o
  -8   3   5    11590.00    10772.78    298.95 o
  -7   3   5     8269.14     8047.56    169.11 o
  -6   3   5     6719.84     6644.11    144.96 o
  -5   3   5     2119.83     2208.98     51.53 o
  -4   3   5     3625.86     3850.94     77.39 o
  -3   3   5    53075.83    55026.90   1083.90 o
  -2   3   5    21049.38    21325.19    379.12 o
  -1   3   5    22878.03    23179.29    454.80 o
   0   3   5     2521.25     2684.36     46.31 o
   1   3   5    13824.83    13669.22    266.37 o
   2   3   5    21391.59    21620.75    415.16 o
   3   3   5    13531.70    13098.47    244.01 o
   4   3   5    18569.90    18055.47    403.11 o
   5   3   5     4108.46     3964.58    147.89 o
   6   3   5     2747.92     2527.75    104.79 o
   7   3   5     6164.58     6430.92    252.01 o
  -8   4   5      200.56      217.14     19.89 o
  -7   4   5     9330.70     9323.60    199.41 o
  -6   4   5     3386.45     3461.10     77.27 o
  -5   4   5     8102.21     8123.31    174.32 o
  -4   4   5     7902.29     7702.02    152.87 o
  -3   4   5     1449.73     1421.48     27.07 o
  -2   4   5      890.66      949.98     19.19 o
  -1   4   5     5400.46     5379.01     91.26 o
   0   4   5     6653.70     6623.83    111.64 o
   1   4   5     3694.65     3654.94     77.38 o
   2   4   5    10495.93    10127.87    190.21 o
   3   4   5      401.47      412.07     21.25 o
   4   4   5     2532.01     2495.74     51.52 o
   5   4   5     4412.84     4456.40    115.99 o
   6   4   5     6347.44     6187.99    170.14 o
  -8   5   5     6993.07     6421.39    306.69 o
  -7   5   5     3680.28     3523.19     93.53 o
  -6   5   5     5252.40     4965.45    125.19 o
  -5   5   5    11739.39    11804.74    237.80 o
  -4   5   5     1882.75     1860.10     41.85 o
  -3   5   5    29275.61    29930.72    555.70 o
  -2   5   5     7152.21     7332.48    123.72 o
  -1   5   5      303.91      358.32      9.23 o
   0   5   5     1394.01     1474.80     28.87 o
   1   5   5      479.06      448.04     16.56 o
   2   5   5    10138.03    10256.33    197.29 o
   3   5   5     4703.72     4764.32     96.75 o
   4   5   5    19257.96    19201.34    348.57 o
   5   5   5     1289.58     1274.06     31.83 o
   6   5   5       16.03       13.01     13.64 o
  -7   6   5     2633.74     2697.00    144.79 o
  -6   6   5     7652.83     7770.98    237.42 o
  -5   6   5    12138.38    12243.96    319.54 o
  -4   6   5     7280.80     7142.51    175.19 o
  -3   6   5     3669.71     3704.20     87.95 o
  -2   6   5      783.53      753.63     16.23 o
  -1   6   5    19654.67    20349.45    336.52 o
   0   6   5    17842.69    17903.20    336.96 o
   1   6   5    13738.31    13726.97    344.12 o
   2   6   5     2630.16     2749.17     61.33 o
   3   6   5     2700.30     2804.13     67.64 o
   4   6   5      284.74      304.65     15.00 o
   5   6   5     5146.98     5145.92    136.25 o
  -6   7   5      734.69      693.83     38.34 o
  -5   7   5     1292.58     1291.82     58.11 o
  -4   7   5     5332.46     5264.73    121.88 o
  -3   7   5     3821.51     3841.82     94.38 o
  -2   7   5     3671.86     3525.41     70.91 o
  -1   7   5    15074.75    14915.63    330.12 o
   0   7   5     6333.27     6280.10    169.16 o
   1   7   5       86.36       97.48     17.94 o
   2   7   5     9019.34     9079.46    266.34 o
   3   7   5     4171.01     4258.48    129.56 o
   4   7   5      162.46      153.95     20.59 o
   5   7   5       55.10       62.63     28.88 o
  -5   8   5     8904.29     8689.95    266.07 o
  -4   8   5     2755.95     2858.76     76.21 o
  -3   8   5      241.71      287.61     16.70 o
  -2   8   5     2990.34     2978.54     78.72 o
  -1   8   5     4008.62     3777.03    125.06 o
   0   8   5    15733.14    15748.57    486.19 o
   1   8   5     9715.02     9545.48    300.77 o
   2   8   5     2995.22     2933.80     95.48 o
   3   8   5     2606.92     2491.05     89.81 o
  -3   9   5      270.88      298.76     26.01 o
  -2   9   5       24.72       50.62     12.80 o
  -1   9   5      922.22      963.93     43.47 o
   0   9   5       66.86       59.12     18.58 o
   1   9   5      448.39      503.76     40.60 o
   2   9   5     2060.36     2210.66     86.34 o
  -8   0   6     1479.40     1594.22    107.34 o
  -7   0   6     6475.03     6639.21    233.83 o
  -6   0   6    24012.73    24412.98    744.57 o
  -5   0   6     4558.79     4828.58    122.41 o
  -4   0   6    32521.99    33648.41   1014.00 o
  -3   0   6      144.41      189.21     14.17 o
  -2   0   6      462.04      527.43     24.13 o
  -1   0   6    14998.24    14733.24    338.94 o
   0   0   6    65062.15    67039.31   1532.47 o
   1   0   6    36090.09    36077.77    962.56 o
   2   0   6    10260.66    10020.82    265.77 o
   3   0   6     1414.70     1373.62     40.01 o
   4   0   6    46889.05    45512.63   2390.44 o
   5   0   6     4425.47     3924.12    341.88 o
   6   0   6    15068.10    12026.66    972.40 o
   7   0   6     3170.10     2227.73    232.58 o
  -8   1   6     3858.19     3654.25     99.30 o
  -7   1   6      103.76      105.76     11.98 o
  -6   1   6     1069.99     1128.77     27.26 o
  -5   1   6      549.77      561.99     13.51 o
  -4   1   6     8530.30     8925.25    173.09 o
  -3   1   6      389.18      435.93     19.11 o
  -2   1   6      864.07      856.26     18.44 o
  -1   1   6       18.98       37.91      6.84 o
   0   1   6     4726.10     4827.90     84.30 o
   1   1   6      790.74      777.51     18.55 o
   2   1   6      840.29      912.34     20.62 o
   3   1   6       10.42       34.82      5.07 o
   4   1   6      525.78      515.25     40.65 o
   5   1   6     1632.06     1305.17     78.49 o
   6   1   6       68.69       62.13     37.44 o
   7   1   6       78.64      114.60     46.55 o
  -8   2   6      531.59      547.64     26.96 o
  -7   2   6     3210.06     3135.01    105.66 o
  -6   2   6    37467.48    37351.25    838.24 o
  -5   2   6    27995.57    28572.90    492.91 o
  -4   2   6    18176.17    18761.41    372.61 o
  -3   2   6     1033.28     1111.96     24.37 o
  -2   2   6     9731.38     9668.09    178.02 o
  -1   2   6    33748.88    33893.43    580.93 o
   0   2   6    11165.79    11225.34    196.57 o
   1   2   6    29068.33    29732.47    558.42 o
   2   2   6     1892.31     1848.80     38.38 o
   3   2   6     1971.53     1918.46     39.17 o
   4   2   6     1160.01     1204.28     31.93 o
   5   2   6     7536.88     7007.23    279.45 o
   6   2   6    15390.49    12857.14    576.30 o
  -8   3   6     1783.12     1711.57     57.53 o
  -7   3   6      351.79      372.67     23.19 o
  -6   3   6     2658.73     2604.60     66.07 o
  -5   3   6      573.84      577.93     16.26 o
  -4   3   6     1578.47     1565.04     34.89 o
  -3   3   6     2238.12     2253.64     42.65 o
  -2   3   6    15638.23    15908.89    283.18 o
  -1   3   6     1830.40     1832.36     34.36 o
   0   3   6     1305.59     1341.97     25.43 o
   1   3   6      824.87      786.55     18.55 o
   2   3   6    12727.36    12722.54    247.40 o
   3   3   6     1804.73     1679.20     35.18 o
   4   3   6     1606.82     1494.57     33.72 o
   5   3   6     1617.11     1491.04     53.40 o
   6   3   6     1107.50     1093.71     63.79 o
  -8   4   6      999.39     1050.67     55.30 o
  -7   4   6     2978.12     2969.11     82.56 o
  -6   4   6     7052.34     6923.74    177.04 o
  -5   4   6    19582.07    19886.43    451.23 o
  -4   4   6    13323.59    13620.80    269.40 o
  -3   4   6       99.20      123.19      7.07 o
  -2   4   6      506.61      580.77     13.58 o
  -1   4   6    32478.29    33025.04    560.92 o
   0   4   6    11259.22    11505.42    218.79 o
   1   4   6    27731.51    28472.99    576.79 o
   2   4   6     2171.25     2230.93     47.58 o
   3   4   6      119.72      144.68     12.18 o
   4   4   6     2034.79     2126.83     45.21 o
   5   4   6     6249.81     6191.81    128.27 o
   6   4   6     5968.68     6037.69    179.24 o
  -7   5   6     9577.28     9251.62    280.10 o
  -6   5   6       62.88      105.32     18.81 o
  -5   5   6     1835.42     1849.62     55.46 o
  -4   5   6     3101.86     3170.91     91.51 o
  -3   5   6    24313.93    25192.56    463.59 o
  -2   5   6     4054.48     4195.85     74.20 o
  -1   5   6     7417.79     7534.86    126.72 o
   0   5   6     2143.35     2212.84     49.14 o
   1   5   6     5621.68     5532.98    126.69 o
   2   5   6      348.91      323.38     15.23 o
   3   5   6    13863.79    13532.33    273.06 o
   4   5   6     3992.33     3883.15     81.00 o
   5   5   6      219.04      222.84     19.17 o
  -7   6   6      579.55      541.77     41.65 o
  -6   6   6     8927.27     8673.91    263.68 o
  -5   6   6     1202.08     1266.86     45.40 o
  -4   6   6     7789.15     7868.31    203.85 o
  -3   6   6      513.72      525.88     24.23 o
  -2   6   6      181.52      213.31     10.38 o
  -1   6   6     5756.73     6169.26    128.26 o
   0   6   6     7207.50     7495.42    220.15 o
   1   6   6     9683.14     9867.64    288.48 o
   2   6   6      403.38      426.31     22.51 o
   3   6   6       24.12       27.81     11.32 o
   4   6   6     6045.05     6216.94    142.29 o
   5   6   6     1446.00     1669.19     87.44 o
  -6   7   6      155.14      228.15     40.21 o
  -5   7   6       62.56       90.87     13.14 o
  -4   7   6     6285.30     6193.55    162.93 o
  -3   7   6    12690.94    12622.96    357.56 o
  -2   7   6     8214.85     8204.85    240.09 o
  -1   7   6     6161.60     5951.42    176.13 o
   0   7   6       39.74       52.45     15.96 o
   1   7   6     1055.32     1047.22     47.87 o
   2   7   6     5059.52     4815.92    173.59 o
   3   7   6    10605.16    10461.14    322.14 o
   4   7   6     8540.31     8340.52    263.79 o
  -4   8   6     2232.59     2185.97     59.46 o
  -3   8   6        0.73        3.29     12.20 o
  -2   8   6     1874.08     1841.69     61.43 o
  -1   8   6      991.03     1030.60     58.37 o
   0   8   6      415.40      424.15     27.10 o
   1   8   6     1025.12     1048.18     46.29 o
   2   8   6       36.26       38.53     20.52 o
  -2   9   6    21204.50    21540.35    563.26 o
  -1   9   6     2697.63     2882.31     87.21 o
   0   9   6      166.07      190.61     21.25 o
  -8   1   7    11953.50    11330.03    275.38 o
  -7   1   7    12583.18    12351.02    287.89 o
  -6   1   7     6587.63     6219.12    153.04 o
  -5   1   7      288.35      297.38      9.84 o
  -4   1   7    22273.99    22921.30    470.43 o
  -3   1   7    19965.46    20388.78    435.85 o
  -2   1   7    61725.08    63393.49   1239.59 o
  -1   1   7      440.39      492.10     11.23 o
   0   1   7     4014.67     4013.98    111.93 o
   1   1   7     5620.78     5571.01    104.70 o
   2   1   7    15658.78    15695.78    301.63 o
   3   1   7    10546.63    10688.44    199.64 o
   4   1   7    11987.46    11487.37    250.87 o
   5   1   7     3430.73     2995.14     90.69 o
   6   1   7      893.63      947.59     91.37 o
  -8   2   7      607.87      566.79     25.23 o
  -7   2   7     2994.25     2958.23     76.38 o
  -6   2   7     2290.90     2180.04     57.34 o
  -5   2   7      408.03      444.90     19.94 o
  -4   2   7     1444.44     1541.64     39.84 o
  -3   2   7       99.64      108.85      6.65 o
  -2   2   7     1103.39     1173.07     24.59 o
  -1   2   7      431.64      408.10      9.98 o
   0   2   7     4150.33     4055.19     92.05 o
   1   2   7     1143.26     1039.74     23.17 o
   2   2   7     1199.15     1197.08     27.17 o
   3   2   7      184.60      215.91     10.88 o
   4   2   7      529.18      551.54     20.87 o
   5   2   7      281.95      289.59     22.96 o
   6   2   7     2922.52     2308.38    127.17 o
  -8   3   7     8582.33     8068.31    251.74 o
  -7   3   7    12169.42    11432.44    300.34 o
  -6   3   7     2467.79     2378.16     62.17 o
  -5   3   7      128.01      176.48     16.20 o
  -4   3   7    14734.41    15146.63    300.31 o
  -3   3   7    11821.93    12200.67    234.55 o
  -2   3   7     8692.45     8930.33    165.12 o
  -1   3   7    32686.92    33734.31    586.00 o
   0   3   7     1124.29     1188.92     27.32 o
   1   3   7     5541.22     5733.15    114.43 o
   2   3   7     4351.47     4522.45     93.87 o
   3   3   7    48552.93    48685.71    929.82 o
   4   3   7     2763.34     2526.60     54.80 o
   5   3   7     3439.93     3107.84    145.15 o
  -7   4   7     1408.90     1442.87     65.47 o
  -6   4   7     2787.59     2746.04    103.06 o
  -5   4   7    10239.74    10606.48    292.65 o
  -4   4   7     6174.94     6085.26    184.28 o
  -3   4   7       54.67       81.98     11.55 o
  -2   4   7      486.78      535.04     12.65 o
  -1   4   7    12018.34    11949.98    241.14 o
   0   4   7     9395.28     9390.22    221.66 o
   1   4   7     3680.33     3606.31     77.71 o
   2   4   7     1562.31     1482.11     37.14 o
   3   4   7      180.48      162.28     10.00 o
   4   4   7      416.33      475.94     24.38 o
   5   4   7     1377.94     1388.00     66.34 o
  -7   5   7    14454.79    13762.33    520.36 o
  -6   5   7     1233.83     1225.98     67.51 o
  -5   5   7        9.06       21.09      9.28 o
  -4   5   7     4872.96     5018.25    151.67 o
  -3   5   7    16217.00    16570.00    385.01 o
  -2   5   7    19604.30    20538.68    433.02 o
  -1   5   7      891.54     1006.54     26.35 o
   0   5   7      258.89      327.76     33.62 o
   1   5   7    10465.43    10639.79    331.12 o
   2   5   7     1696.97     1859.48     57.08 o
   3   5   7     5193.18     5259.90    121.40 o
   4   5   7      498.26      551.50     28.80 o
  -6   6   7    10437.44    10092.76    352.72 o
  -5   6   7     8015.66     7961.62    225.64 o
  -4   6   7      984.46     1055.25     40.06 o
  -3   6   7     4287.75     4470.17    145.20 o
  -2   6   7     4038.27     4007.86    132.56 o
  -1   6   7     2679.65     2698.67     86.46 o
   0   6   7     3027.93     2905.66     92.83 o
   1   6   7    22425.13    22066.85    677.92 o
   2   6   7     1880.91     1811.19     76.01 o
   3   6   7      543.53      510.73     32.28 o
   4   6   7      404.19      443.19     27.03 o
  -5   7   7       95.13      113.92     15.52 o
  -4   7   7     3393.75     3350.78    103.39 o
  -3   7   7      115.07      127.17     16.07 o
  -2   7   7     6601.25     6689.06    214.87 o
  -1   7   7       52.25      102.89     34.44 o
   0   7   7     1937.64     1995.08     73.23 o
   1   7   7      443.32      526.10     29.78 o
   2   7   7     1441.90     1430.89     89.21 o
   3   7   7     4042.92     4325.90    158.84 o
  -3   8   7       29.14       48.83     15.82 o
  -2   8   7      581.43      583.60     31.64 o
  -1   8   7     5896.71     5811.92    186.47 o
   0   8   7    15678.48    15403.07    477.11 o
   1   8   7     1663.02     1635.99     80.63 o
  -8   0   8       22.09      212.83    200.14 o
  -7   0   8    20487.19    20063.67    855.95 o
  -6   0   8    10250.45    10184.79    438.26 o
  -5   0   8    37829.47    39913.56   1345.92 o
  -4   0   8     9842.80    10273.04    353.47 o
  -3   0   8      676.26      730.16     75.44 o
  -2   0   8      266.37      291.68     11.38 o
  -1   0   8     8511.11     8335.57    218.45 o
   0   0   8    28889.51    28883.37    874.49 o
   1   0   8     4024.08     4025.24    111.97 o
   2   0   8    35969.17    36323.75    947.74 o
   3   0   8     2054.81     2408.57     90.07 o
   4   0   8      134.27      193.91     16.32 o
   5   0   8     6185.64     6447.97    285.73 o
  -7   1   8      204.00      239.86     23.29 o
  -6   1   8      631.00      686.95     33.20 o
  -5   1   8        4.13       10.78      8.80 o
  -4   1   8      446.60      456.23     24.55 o
  -3   1   8     1873.73     1928.09     45.48 o
  -2   1   8     2092.80     2109.78     41.63 o
  -1   1   8     2554.83     2579.30     50.16 o
   0   1   8      176.06      176.55     12.06 o
   1   1   8      804.93      812.40     19.03 o
   2   1   8       15.54       30.21      7.96 o
   3   1   8      857.14      892.63     25.56 o
   4   1   8      250.39      269.35     12.32 o
   5   1   8     1289.58     1315.03     45.50 o
  -7   2   8     2351.75     2284.61     82.04 o
  -6   2   8    10354.56    10097.86    309.93 o
  -5   2   8    20946.10    20725.08    527.79 o
  -4   2   8    10442.25    10695.37    392.84 o
  -3   2   8    11052.72    11533.64    261.85 o
  -2   2   8     9395.77     9216.21    170.47 o
  -1   2   8    10806.60    10613.24    210.54 o
   0   2   8    29221.00    29504.89    589.97 o
   1   2   8    16842.81    17250.56    309.86 o
   2   2   8     2621.92     2593.57     54.45 o
   3   2   8      675.68      777.65     22.95 o
   4   2   8      802.99      996.03     37.48 o
   5   2   8    10008.03     9967.41    598.04 o
  -7   3   8     3538.62     3537.30    142.86 o
  -6   3   8      265.30      296.39     22.93 o
  -5   3   8     3504.33     3518.45     95.39 o
  -4   3   8      214.40      234.80     17.84 o
  -3   3   8     5131.60     5358.49    123.95 o
  -2   3   8     3770.09     3753.97     77.00 o
  -1   3   8       63.01       81.90      7.33 o
   0   3   8     1948.22     2003.24     49.13 o
   1   3   8      188.35      180.33     10.54 o
   2   3   8     1179.40     1151.96     36.12 o
   3   3   8      844.59      807.77     26.81 o
   4   3   8     5509.56     5054.54    131.79 o
  -7   4   8     4679.10     4779.90    187.49 o
  -6   4   8     9036.42     9254.33    314.18 o
  -5   4   8    12227.26    12479.91    343.68 o
  -4   4   8     1801.10     1938.84    139.71 o
  -3   4   8     4053.86     4204.00    111.02 o
  -2   4   8     7245.11     7182.89    192.98 o
  -1   4   8     1646.21     1730.72     55.00 o
   0   4   8    15934.92    16228.12    504.72 o
   1   4   8     6391.37     6433.12    205.16 o
   2   4   8     2516.83     2421.99     66.30 o
   3   4   8     1555.93     1489.95     48.33 o
   4   4   8     2918.71     3029.58     84.13 o
  -6   5   8      342.10      353.10     34.24 o
  -5   5   8      857.51      873.69     33.33 o
  -4   5   8     8587.99     8709.70    285.93 o
  -3   5   8     5235.10     5334.77    172.90 o
  -2   5   8     6129.01     6277.87    170.52 o
  -1   5   8     8159.49     8225.49    262.60 o
   0   5   8      671.28      813.14     65.88 o
   1   5   8      398.75      402.16     25.76 o
   2   5   8     4989.47     4844.74    174.06 o
   3   5   8     8046.81     7778.94    226.85 o
  -5   6   8     8188.45     8211.03    251.22 o
  -4   6   8     1515.38     1593.23     64.51 o
  -3   6   8      705.08      747.69     35.74 o
  -2   6   8      174.58      179.23     23.65 o
  -1   6   8     1983.98     2123.73     89.77 o
   0   6   8     7377.46     7769.93    268.37 o
   1   6   8     1700.58     1773.56     67.15 o
   2   6   8     5267.65     5245.74    188.26 o
  -4   7   8     5035.18     4956.25    149.18 o
  -3   7   8     9185.58     9407.19    322.64 o
  -2   7   8     8428.69     8564.34    295.55 o
  -1   7   8     7938.12     7652.40    265.52 o
   0   7   8      135.43      207.90     22.75 o
   1   7   8      780.70      795.39     39.26 o
  -7   1   9     8019.56     8000.14    292.05 o
  -6   1   9     3531.66     3486.78    124.25 o
  -5   1   9     2755.77     2721.71     89.88 o
  -4   1   9     1504.01     1634.17     70.49 o
  -3   1   9    30805.71    32095.55    856.30 o
  -2   1   9    15396.59    15224.35    485.61 o
  -1   1   9    13129.90    13204.56    548.40 o
   0   1   9     1228.06     1262.51     53.08 o
   1   1   9     4473.48     4389.70    117.68 o
   2   1   9     8911.29     9055.82    202.66 o
   3   1   9     7259.43     7175.83    169.48 o
   4   1   9    12027.72    11117.48    309.16 o
  -7   2   9      648.36      635.83     41.35 o
  -6   2   9      780.29      840.41     39.08 o
  -5   2   9     7653.98     7588.98    233.53 o
  -4   2   9       54.11       83.43     17.25 o
  -3   2   9      123.34      156.59     29.88 o
  -2   2   9      975.18      947.88     56.43 o
  -1   2   9     4892.74     4703.26    205.01 o
   0   2   9      590.96      672.00     34.06 o
   1   2   9     4910.56     4630.20    180.60 o
   2   2   9      282.55      223.38     14.65 o
   3   2   9       35.65       58.71     10.59 o
   4   2   9     1189.21     1171.09     42.80 o
  -6   3   9     5940.43     5910.94    224.73 o
  -5   3   9      557.85      559.51     25.19 o
  -4   3   9    12071.80    11947.67    441.49 o
  -3   3   9     9953.82    10247.53    376.18 o
  -2   3   9     6704.50     6952.99    295.50 o
  -1   3   9     9893.14     9859.66    336.27 o
   0   3   9     1637.25     1644.68     60.83 o
   1   3   9      679.10      628.26     39.30 o
   2   3   9    10428.16    10545.36    358.99 o
   3   3   9     6117.18     6064.40    165.00 o
  -6   4   9     1123.35     1033.51     54.76 o
  -5   4   9     2446.97     2440.73     75.22 o
  -4   4   9     3368.04     3308.96    130.92 o
  -3   4   9      965.74      972.92     51.23 o
  -2   4   9      128.33      140.25     35.20 o
  -1   4   9      620.36      588.22     40.41 o
   0   4   9     9104.16     9015.59    285.40 o
   1   4   9     1895.52     1761.92    101.01 o
   2   4   9     3925.10     3804.28    139.88 o
   3   4   9      137.77      161.97     22.71 o
  -5   5   9      171.79      193.16     16.54 o
  -4   5   9      733.70      736.72     41.37 o
  -3   5   9     9869.79    10130.63    319.84 o
  -2   5   9     7698.38     8088.03    258.51 o
  -1   5   9     4493.08     4595.68    151.97 o
   0   5   9       93.05      127.74     22.79 o
   1   5   9       38.00       91.06     59.73 o
   2   5   9    12199.64    12369.26    460.95 o
  -4   6   9     7378.84     7481.03    218.61 o
  -3   6   9      824.74      770.25     38.39 o
  -2   6   9     3761.68     3833.19    129.43 o
  -1   6   9     1679.83     1677.74    103.59 o
   0   6   9     8444.46     8133.89    281.88 o
   1   6   9     3760.47     3533.75    165.29 o
  -6   0  10     9161.23     8958.83    459.72 o
  -5   0  10    20665.77    21318.25   1000.90 o
  -4   0  10     5016.80     5119.54    311.09 o
  -3   0  10     1658.48     1559.20    113.26 o
  -2   0  10       91.58       75.38     32.01 o
  -1   0  10    21469.54    21070.09   1229.10 o
   0   0  10     7018.46     7010.41    295.99 o
   1   0  10    19879.09    19400.42    909.21 o
   2   0  10     1169.45     1013.34     73.92 o
   3   0  10       89.92       15.76     32.49 o
  -6   1  10      503.96      500.87     50.24 o
  -5   1  10       56.14       91.33     16.89 o
  -4   1  10      620.60      587.43     36.07 o
  -3   1  10       24.11       16.66     23.27 o
  -2   1  10      993.80      955.07     57.14 o
  -1   1  10     2006.72     1810.18     91.73 o
   0   1  10       87.54       75.44     18.51 o
   1   1  10       93.74       72.58     27.89 o
   2   1  10      404.42      466.11     29.98 o
   3   1  10     5056.06     4979.72    162.83 o
  -5   2  10     4973.87     5033.95    188.02 o
  -4   2  10    11748.27    11769.36    434.95 o
  -3   2  10      630.50      674.93     54.57 o
  -2   2  10      142.46      126.09     38.73 o
  -1   2  10     6933.39     6788.68    236.07 o
   0   2  10     5242.70     5096.95    180.91 o
   1   2  10    15797.24    15509.37    574.07 o
   2   2  10     1552.98     1486.68     59.96 o
  -5   3  10      113.45      152.64     22.08 o
  -4   3  10     1006.98      940.09     67.47 o
  -3   3  10     6514.13     6441.15    246.11 o
  -2   3  10     2645.45     2485.17     95.30 o
  -1   3  10     1135.98     1082.76     50.28 o
   0   3  10       53.42       71.67     14.86 o
   1   3  10      921.35      961.36     53.97 o
   2   3  10     1642.45     1568.61     71.35 o
  -4   4  10    18425.03    19060.98    699.69 o
  -3   4  10      329.20      284.24     35.64 o
  -2   4  10       16.76       50.30     17.18 o
  -1   4  10     6177.85     6049.06    212.78 o
   0   4  10    11705.20    11736.58    400.59 o
   1   4  10     1827.93     2010.27     92.39 o
  -3   5  10     1786.20     1858.72     71.18 o
  -2   5  10     8693.00     8667.70    278.00 o
  -1   5  10     1523.23     1434.53     58.43 o
   0   5  10      971.56      832.70     42.96 o
  -4   1  11     7588.01     7599.97    322.25 o
  -3   1  11     9284.97     9701.11    408.82 o
  -2   1  11    11042.22    11015.73    463.37 o
  -1   1  11     3673.78     3428.24    127.10 o
   0   1  11      276.18      278.18     23.68 o
  -3   2  11     3355.22     3371.43    153.89 o
  -2   2  11     1185.38     1096.97     66.71 o
  -1   2  11       23.43       21.09     17.25 o
   0   2  11     1557.02     1517.85     59.85 o
  -2   3  11    15970.88    16011.52    542.07 o
  -1   3  11     3405.24     3383.37    125.87 o
 
